# Supplementary material for: Variation in the Concentration of Tilia spp. Pollen in the Aeroplankton of Lublin and Szczecin, Poland
Source: Plants (Basel). 2023 Mar 22;12(6):1415. doi: 10.3390/plants12061415 (PMC10053843; doi:10.3390/plants12061415)
Supplement: Supplementary file 1 [file plants-12-01415-s001.zip]

Archive with 1 entries (1 files):
- plants-2236949-supplementary.pdf
